# Supplementary material for: 20 Years of ICF—International Classification of Functioning, Disability and Health: Uses and Applications around the World
Source: Int J Environ Res Public Health. 2022 Sep 8;19(18):11321. doi: 10.3390/ijerph191811321 (PMC9517056; doi:10.3390/ijerph191811321)
Supplement: Supplementary file 1 [file ijerph-19-11321-s001.zip]

Archive with 1 entries (1 files):
- ijerph-1862112-supplementary.pdf
